# Supplementary material for: Moss Bags as Biomonitors of Atmospheric Microplastic Deposition in Urban Environments
Source: Biology (Basel). 2023 Jan 18;12(2):149. doi: 10.3390/biology12020149 (PMC9953122; doi:10.3390/biology12020149)
Supplement: Supplementary file 1 [file biology-12-00149-s001.zip]

Archive with 1 entries (1 files):
- biology-2168073-supplementary.pdf
